# Supplementary material for: A Comparative Metabolomics Approach for Egyptian Mango Fruits Classification Based on UV and UPLC/MS and in Relation to Its Antioxidant Effect
Source: Foods. 2022 Jul 18;11(14):2127. doi: 10.3390/foods11142127 (PMC9318453; doi:10.3390/foods11142127)
Supplement: Supplementary file 1 [file foods-11-02127-s001.zip]

Archive with 1 entries (1 files):
- foods-1816146-supplementary.pdf
